# Supplementary material for: NLRP3 Contributes to Sarcopenia Associated to Dependency Recapitulating Inflammatory-Associated Muscle Degeneration
Source: Int J Mol Sci. 2024 Jan 24;25(3):1439. doi: 10.3390/ijms25031439 (PMC10855188; doi:10.3390/ijms25031439)
Supplement: Supplementary file 1 [file ijms-25-01439-s001.zip]

Archive with 1 entries (1 files):
- ijms-2811815-supplementary.pdf
